# Supplementary material for: Where are the cruise ships? mobility and immobility of cruises under COVID-19
Source: PLoS One. 2024 Nov 6;19(11):e0303216. doi: 10.1371/journal.pone.0303216 (PMC11540423; doi:10.1371/journal.pone.0303216)
Supplement: S1 Data — (XLS) [file pone.0303216.s001.xls]

## Sheet: 2020
number	cruise line	name1	name2	port
1	Hurtigruten	MS	Otto	Bergen cruise port
2	SeaDream	SeaDream	I	Funchal cruise port
3	Carnival Cruise Line	Carnival	MardiGras	Turku cruise port
4	Hurtigruten	MS	Nordnorge	Alesund cruise port
5	Hurtigruten	MS	Kong	Ornes cruise port
6	Celebrity Cruises	Celebrity	Reflection	Miami cruise port
7	Celebrity Cruises	Celebrity	Silhouette	Miami cruise port
8	Regent Seven Seas Cruises	Seven	Seas	Livorno cruise port
9	Celebrity Cruises	Celebrity	Infinity	Piraeus cruise port
10	Costa Cruises	Costa	Luminosa	Porto Venere cruise por
11	P&O Cruises	Pacific	Dawn	Limassol cruise port
12	MSC Cruises	MSC	Lirica	Dubai cruise port
13	Hapag-Lloyd Cruises fleet	ms	Europa	Bremen cruise port
14	TUI Cruises	Mein	Schiff6	Methoni cruise port
15	Carnival Cruise Line	Carnival	Pride	Philipsburg cruise port
16	Princess Cruises	Caribbean	Princess	Willemstad cruise port
17	Princess Cruises	Coral	Princess	Willemstad cruise port
18	MSC Cruises	MSC	Magnifica	Piraeus cruise port
19	Norwegian Cruise Line	Norwegian	Star	Civitavecchia cruise port
20	Norwegian Cruise Line	Norwegian	Escape	Manila cruise port
21	Hapag-Lloyd Cruises fleet	Black	Watch	La Coruna cruise port
22	Norwegian Cruise Line	Norwegian	Encore	Southampton cruise port
23	Phoenix Reisen	Albatros		Caen-Ouistreham cruise port
24	Hapag-Lloyd Cruises fleet	Black	Watch	La Coruna cruise port
25	Dream Cruises	Genting	Dream	Manila cruise port
26	Star Cruises	Star	Pisces	hongkong
27	Viking Cruises	Viking	Star	Warnemunde-Rostock cruise port
28	Princess Cruises	Royal	Princess	Singapore cruise port
29	Princess Cruises	Majestic	Princess	Singapore cruise port
30	AIDA Cruises	AIDAblu	AIDAblu	Civitavecchia cruise port
31	Costa Cruises	Costa	Fortuna	Civitavecchia cruise port
32	Costa Cruises	Costa	Diadema	Civitavecchia cruise port
33	Costa Cruises	Costa	Magica	Otranto cruise port
34	Cunard	Queen	Victoria	Southampton cruise port
35	Princess Cruises	Island	Princess	Katakolon cruise port
36	Princess Cruises	Enchanted	Princess	Trieste cruise port
37	Seabourn Cruises	Seabourn	Sojourn	Willemstad cruise port
38	Quark Expeditions	World	Explorer	Catania cruise port
39	Carnival Cruise Line	Carnival	Panorama	Panama City cruise port
40	Carnival Cruise Line	Carnival	Miracle	Panama City cruise port
41	Holland America	ms	Zuiderdam	Otranto cruise port
42	Holland America	ms	Koningsdam	Panama City cruise port
43	Holland America	ms	Westerdam	Torbay UK cruise port
44	Holland America	ms	Nieuw	Willemstad cruise port
45	Holland America	ms	Noordam	Katakolon cruise port
46	Princess Cruises	Ruby	Princess	Klang cruise port
47	Princess Cruises	Emerald	Princess	Torbay UK cruise port
48	Costa Cruises	Costa	Serena	Jakarta cruise port
49	Ponant Cruises	Le	Champlain	Methoni cruise port
50	Silversea Cruises	Silver	Moon	Ancona cruise port
51	Silversea Cruises	Silver	Spirit	King Abdullah Port KAEC cruise port
52	Royal Caribbean	Empress		Souda-Chania cruise port
53	MSC Cruises	MSC	Opera	Taranto cruise port
54	Carnival Cruise Line	Carnival	Horizon	Philipsburg cruise port
55	Norwegian Cruise Line	Norwegian	Gem	Oranjestad cruise port
56	Royal Caribbean	Independence		Philipsburg cruise port
57	Royal Caribbean	Allure		Poole cruise port
58	Royal Caribbean	Explorer		Poole cruise port
59	Royal Caribbean	Harmony		St Georges cruise port
60	Royal Caribbean	Liberty		St Georges cruise port
61	Seabourn Cruises	Seabourn	Odyssey	Willemstad cruise port
62	MSC Cruises	MSC	Preziosa	MSC Ocean Cay cruise port
63	Oceania Cruises	Oceania	Riviera	La Spezia cruise port
64	P&O Cruises	Azura		Isle of Portland cruise port
65	Carnival Cruise Line	Carnival	Fascination	cadiz
66	Norwegian Cruise Line	Norwegian	Joy	Manila cruise port
67	Royal Caribbean	Serenade		St Georges cruise port
68	Windstar Cruises	Star	Pride	London-Tilbury cruise port
69	Carnival Cruise Line	Carnival	Paradise	Miami cruise port
70	Carnival Cruise Line	Carnival	Legend	Miami cruise port
71	Royal Caribbean	Grandeur		Miami cruise port
72	Royal Caribbean	Adventure		Miami cruise port
73	Regent Seven Seas Cruises	Seven	Seas	Willemstad cruise port
74	Marella Cruises	Marella	Dream	Piraeus cruise port
75	Disney Cruise Line	Disney	Fantasy	Brest cruise port
76	Disney Cruise Line	Disney	Wonder	Brest cruise port
77	Disney Cruise Line	Disney	Dream	Brest cruise port
78	Holland America	ms	Nieuw	Torbay UK cruise port
79	Princess Cruises	Grand	Princess	Panama City cruise port
80	Princess Cruises	Sun	Princess	Manila cruise port
81	Ponant Cruises	Paul	Gauguin	Papeete cruise port
82	Holland America	MS	Bremen	Warnemunde-Rostock cruise port
83	AIDA Cruises	AIDAmar	AIDAmar	Civitavecchia cruise port
84	Hapag-Lloyd Cruises fleet	ms	Europa	Hamburg cruise port
85	TUI Cruises	Mein	Schiff3	Limassol cruise port
86	TUI Cruises	Mein	Schiff2	List auf Sylt cruise port
87	TUI Cruises	Mein	Schiff1	Sassnitz cruise port
88	Celebrity Cruises	Celebrity	Eclipse	San Diego cruise port
89	Princess Cruises	Sea	Princess	Manila cruise port
90	Viking Cruises	Viking	Sun	Sassnitz cruise port
91	MSC Cruises	MSC	Poesia	Santos cruise port
92	Hurtigruten	MS	Richard	Alesund cruise port
93	Costa Cruises	Costa	Deliziosa	Trieste cruise port
94	Holland America	ms	Oosterdam	Oranjestad cruise port
95	Holland America	ms	Eurodam	Willemstad cruise port
96	Marella Cruises	Marella	Explorer	Amsterdam cruise port
97	Norwegian Cruise Line	Norwegian	Bliss	Le Havre cruise port
98	MSC Cruises	MSC	Seaview	Santos cruise port
99	MSC Cruises	MSC	Sinfonia	Salvador de Bahia cruise port
100	MSC Cruises	MSC	Musica	Santos cruise port
101	MSC Cruises	MSC	Seaside	MSC Ocean Cay cruise port
102	Hurtigruten	MS	Nordlys	Alesund cruise port
103	TUI Cruises	Mein	Schiff5	Souda-Chania cruise port
104	Hurtigruten	MS	Polarlys	Stokmarknes cruise port
105	TUI Cruises	Mein	Schiff4	Bremen cruise port
106	Viking Cruises	Viking	Sky	Belfast cruise port
107	Aegean	Aegean	Majesty	Patras cruise port
108	Aegean	Aegean	Myth	Patras cruise port
109	AIDA Cruises	AIDAprima	AIDAprima	Dubai cruise port
110	AIDA Cruises	AIDAvita	AIDAvita	Dubai cruise port
111	AIDA Cruises	AIDAbella	AIDAbella	Las Palmas de Gran Canaria cruise port
112	AIDA Cruises	AIDAstella	AIDAstella	Las Palmas de Gran Canaria cruise port
113	AIDA Cruises	AIDAsol	AIDAsol	Marseille cruise port
114	AIDA Cruises	AIDAluna	AIDAluna	Santa Cruz de Tenerife
115	AIDA Cruises	AIDAmira	AIDAmira	Santa Cruz de Tenerife
116	AIDA Cruises	AIDAnova	AIDAnova	Santa Cruz de Tenerife
117	AIDA Cruises	AIDAdiva	AIDAdiva	Skagen
118	AIDA Cruises	AIDAperla	AIDAperla	Skagen
119	AIDA Cruises	AIDAaura	AIDAaura	Tallinn
120	AIDA Cruises	AIDAcara	AIDAcara	Tallinn
121	Azamara Cruises	Azamara	Pursuit	Grianaig
122	Azamara Cruises	Azamara	Quest	Grianaig
123	Azamara Cruises	Azamara	Journey	Grianaig
124	Bahamas Paradise Cruise Line	Grand	Classica	free
125	Bahamas Paradise Cruise Line	Grand	Celebration	free
126	Carnival Cruise Line	Carnival	Radiance	cadiz
127	Carnival Cruise Line	Carnival	Valor	Civitavecchia cruise port
128	Carnival Cruise Line	Carnival	Magic	Civitavecchia cruise port
129	Carnival Cruise Line	Carnival	Glory	Miami cruise port
130	Carnival Cruise Line	Carnival	Breeze	Miami cruise port
131	Carnival Cruise Line	Carnival	Dream	Miami cruise port
132	Carnival Cruise Line	Carnival	Sunshine	Miami cruise port
133	Carnival Cruise Line	Carnival	Vista	Miami cruise port
134	Carnival Cruise Line	Carnival	Freedom	Miami cruise port
135	Carnival Cruise Line	Carnival	Ecstasy	Miami cruise port
136	Carnival Cruise Line	Carnival	Elation	Miami cruise port
137	Carnival Cruise Line	Carnival	Sensation	Miami cruise port
138	Carnival Cruise Line	Carnival	Conquest	Miami cruise port
139	Carnival Cruise Line	Carnival	Sunrise	Miami cruise port
140	Carnival Cruise Line	Carnival	Liberty	Miami cruise port
141	Carnival Cruise Line	Carnival	Imagination	Patras cruise port
142	Carnival Cruise Line	Carnival	Splendor	Singapore cruise port
143	Carnival Cruise Line	Carnival	Spirit	Singapore cruise port
144	Celebrity Cruises	Celebrity	Flora	Bridgetown cruise port
145	Celebrity Cruises	Celebrity	Apex	Miami cruise port
146	Celebrity Cruises	Celebrity	Edge	Miami cruise port
147	Celebrity Cruises	Celebrity	Summit	Miami cruise port
148	Celebrity Cruises	Celebrity	Equinox	Miami cruise port
149	Celebrity Cruises	Celebrity	Constellation	Piraeus cruise port
150	Celebrity Cruises	Celebrity	Millennium	San Diego cruise port
151	Celebrity Cruises	Celebrity	Solstice	Singapore cruise port
152	Celestyal Cruises	Celestyal	Experience	Piraeus cruise port
153	Celestyal Cruises	Celestyal	Crystal	Piraeus cruise port
154	Celestyal Cruises	Celestyal	Olympia	Piraeus cruise port
155	Costa Cruises	Costa	Pacifica	Civitavecchia cruise port
156	Costa Cruises	Costa	Smeralda	La Spezia cruise port
157	Costa Cruises	Costa	Fascinosa	Porto Venere cruise por
158	Cruise and Maritime Voyages	CMV	Astoria	London-Tilbury cruise port
159	Cruise and Maritime Voyages	CMV	Columbus	London-Tilbury cruise port
160	Cruise and Maritime Voyages	CMV	Magellan	London-Tilbury cruise port
161	Cruise and Maritime Voyages	CMV	Astor	London-Tilbury cruise port
162	Cruise and Maritime Voyages	CMV	Vasco	London-Tilbury cruise port
163	Cruise and Maritime Voyages	CMV	Marco	London-Tilbury cruise port
164	Crystal Cruises	Crystal	Symphony	Klang cruise port
165	Crystal Cruises	Crystal	Serenity	Klang cruise port
166	CSSC Carnival China Cruise	Costa	Atlantica	Pulau Belitung Island cruise port
167	CSSC Carnival China Cruise	Costa	Mediterranea	Singapore cruise port
168	Cunard	Queen	Mary	Southampton cruise port
169	Cunard	Queen	Elizabeth	Southampton cruise port
170	Disney Cruise Line	Disney	Magic	Dover cruise port
171	Dream Cruises	Explorer	Dream	Keelung cruise port
172	Dream Cruises	World	Dream	Singapore cruise port
173	Fred Olsen Cruise Lines	Fred	Olsen	Leith-Edinburgh cruise port
174	Fred Olsen Cruise Lines	Fred	Olsen	Leith-Edinburgh cruise port
175	Fred Olsen Cruise Lines	Fred	Olsen	Leith-Edinburgh cruise port
176	Fred Olsen Cruise Lines	Fred	Olsen	Leith-Edinburgh cruise port
177	Hapag-Lloyd Cruises fleet	Hanseatic	Nature	Hamburg cruise port
178	Holland America	ms	Zaandam	Torbay UK cruise port
179	Holland America	ms	Volendam	Torbay UK cruise port
180	Hurtigruten	MS	Fridtjof	Alesund cruise port
181	Hurtigruten	MS	Nordkapp	Alesund cruise port
182	Hurtigruten	MS	Fram	Andalsnes cruise port
183	Hurtigruten	MS	Trollfjord	Bergen cruise port
184	Hurtigruten	MS	Maud	Bergen cruise port
185	Hurtigruten	MS	Roald	Kristiansand cruise port
186	Lindblad Expeditions	National	Geographic	Guayaquil cruise port
187	Lindblad Expeditions	National	Geographic	San Francisco cruise port
188	Lindblad Expeditions	National	Geographic	San Francisco cruise port
189	Marella Cruises	Marella	Celebration	Piraeus cruise port
190	Marella Cruises	Marella	Explorer	Torbay UK cruise port
191	Marella Cruises	Marella	Discovery	Torbay UK cruise port
192	Marella Cruises	Marella	Discovery	Zadar cruise port
193	MSC Cruises	MSC	Grandiosa	Civitavecchia cruise port
194	MSC Cruises	MSC	Divina	Civitavecchia cruise port
195	MSC Cruises	MSC	Bellissima	Dubai cruise port
196	MSC Cruises	MSC	Orchestra	Durban cruise port
197	MSC Cruises	MSC	Meraviglia	MSC Ocean Cay cruise port
198	MSC Cruises	MSC	Armonia	MSC Ocean Cay cruise port
199	MSC Cruises	MSC	Virtuosa	Saint-Nazaire cruise port
200	MSC Cruises	MSC	Fantasia	Taranto cruise port
201	MSC Cruises	MSC	Splendida	Valletta cruise port
202	Norwegian Cruise Line	Norwegian	Spirit	Brindisi cruise port
203	Norwegian Cruise Line	Norwegian	Dawn	Catania cruise port
204	Norwegian Cruise Line	Norwegian	Pride	Honolulu cruise port
205	Norwegian Cruise Line	Norwegian	Jewel	Los Angeles cruise port
206	Norwegian Cruise Line	Norwegian	Epic	Marseille cruise port
207	Norwegian Cruise Line	Norwegian	Getaway	Marseille cruise port
208	Norwegian Cruise Line	Norwegian	Breakaway	Marseille cruise port
209	Norwegian Cruise Line	Norwegian	Jade	Naples cruise port
210	Norwegian Cruise Line	Norwegian	Sky	Oranjestad cruise port
211	Norwegian Cruise Line	Norwegian	Pearl	Oranjestad cruise port
212	Norwegian Cruise Line	Norwegian	Sun	Oranjestad cruise port
213	Oceania Cruises	Oceania	Sirena	La Spezia cruise port
214	Oceania Cruises	Oceania	Marina	La Spezia cruise port
215	Oceania Cruises	Oceania	Nautica	La Spezia cruise port
216	Oceania Cruises	Oceania	Insignia	Oranjestad cruise port
217	Oceania Cruises	Oceania	Regatta	Seattle cruise port
218	P&O Cruises	Britannia		Isle of Portland cruise port
219	P&O Cruises	Arcadia		Isle of Portland cruise port
220	P&O Cruises	Ventura		Isle of Portland cruise port
221	P&O Cruises	Aurora		Isle of Portland cruise port
222	P&O Cruises	Pacific	Aria	Limassol cruise port
223	P&O Cruises	Queen	of	Patras cruise port
224	P&O Cruises	Pacific	Adventure	Singapore cruise port
225	P&O Cruises	Pacific	Explorer	Singapore cruise port
226	Phoenix Reisen	MS	Deutschland	Caen-Ouistreham cruise port
227	Phoenix Reisen	Amera		Emden cruise port
228	Phoenix Reisen	Amadea		Emden cruise port
229	Phoenix Reisen	Artania		Emden cruise port
230	Ponant Cruises	Le	Bougainville	Bordeaux cruise port
231	Ponant Cruises	Le	Dumont	Caen-Ouistreham cruise port
232	Ponant Cruises	Le	L'Austral	Marseille cruise port
233	Ponant Cruises	Le	Lyrial	Marseille cruise port
234	Ponant Cruises	Le	Laperouse	Noumea cruise port
235	Ponant Cruises	Le	Soleal	Raiatea Island cruise por
236	Ponant Cruises	Le	Boreal	Raiatea Island cruise por
237	Princess Cruises	Pacific	Princess	Civitavecchia cruise port
238	Princess Cruises	Regal	Princess	Limassol cruise port
239	Princess Cruises	Sky	Princess	Limassol cruise port
240	Princess Cruises	Pacific	Encounter	Panama City cruise port
241	Princess Cruises	Diamond	Princess	Singapore cruise port
242	Princess Cruises	Sapphire	Princess	Singapore cruise port
243	Princess Cruises	Crown	Princess	Singapore cruise port
244	Pullmantur	Pullmantur	Zenith	Lavrion cruise port
245	Pullmantur	Pullmantur	Horizon	Piraeus cruise port
246	Quark Expeditions	Ocean	Adventurer	Las Palmas de Gran Canaria cruise port
247	Quark Expeditions	Ocean	Diamond	Las Palmas de Gran Canaria cruise port
248	Quark Expeditions	Ocean	Endeavour	Las Palmas de Gran Canaria cruise port
249	Quark Expeditions	Ocean	Nova	Las Palmas de Gran Canaria cruise port
250	Regent Seven Seas Cruises	Seven	Seas	Livorno cruise port
251	Regent Seven Seas Cruises	Seven	Seas	Naples cruise port
252	Royal Caribbean	Oasis		Miami cruise port
253	Royal Caribbean	Mariner		Miami cruise port
254	Royal Caribbean	Navigator		Miami cruise port
255	Royal Caribbean	Symphony		Miami cruise port
256	Royal Caribbean	Brilliance		Philipsburg cruise port
257	Royal Caribbean	Vision		Philipsburg cruise port
258	Royal Caribbean	Enchantment		Philipsburg cruise port
259	Royal Caribbean	Rhapsody		Philipsburg cruise port
260	Royal Caribbean	Anthem		Poole cruise port
261	Royal Caribbean	Jewel		Poole cruise port
262	Royal Caribbean	Quantum		Singapore cruise port
263	Royal Caribbean	Voyager		Singapore cruise port
264	Royal Caribbean	Spectrum		Singapore cruise port
265	Royal Caribbean	Ovation		Singapore cruise port
266	Royal Caribbean	Radiance		Singapore cruise port
267	Royal Caribbean	Majesty		Souda-Chania cruise port
268	Royal Caribbean	Freedom		St Georges cruise port
269	Saga Cruises	Spirit		London-Tilbury cruise port
270	Seabourn Cruises	Seabourn	Quest	Limassol cruise port
271	Seabourn Cruises	Seabourn	Ovation	Limassol cruise port
272	Seabourn Cruises	Seabourn	Encore	Limassol cruise port
273	SeaDream	SeaDream	II	Alesund cruise port
274	Silversea Cruises	Silver	Galapagos	Bridgetown cruise port
275	Silversea Cruises	Silver	Origin	Manta cruise port
276	Silversea Cruises	Silver	Explorer	Marseille cruise port
277	Silversea Cruises	Silver	Cloud	Marseille cruise port
278	Silversea Cruises	Silver	Wind	Marseille cruise port
279	Silversea Cruises	Silver	Shadow	Marseille cruise port
280	Silversea Cruises	Silver	Whisper	Marseille cruise port
281	Silversea Cruises	Silver	Muse	Singapore cruise port
282	Star Cruises	SuperStar	Gemini	Klang cruise port
283	Star Cruises	SuperStar	Aquarius	Singapore cruise port
284	Star Cruises	SuperStar	Libra	Warnemunde-Rostock cruise port
285	TUI Cruises	Mein	Schiff	Santa Cruz de Tenerife
286	Viking Cruises	Viking	Jupiter	Kristiansand cruise port
287	Viking Cruises	Viking	Sea	Trieste cruise port
288	Viking Cruises	Viking	Orion	Trieste cruise port
289	Virgin Voyages	Scarlet	Lady	La Spezia cruise port
290	Windstar Cruises	Star	Legend	Palermo cruise port
291	Windstar Cruises	Star	Breeze	Palermo cruise port
292	Windstar Cruises	Wind	Surf	Rotterdam cruise port

## Sheet: 2021
number	name1	name2	Port
48	Celebrity	Reflection	Bridgetown cruise port
49	Celebrity	Silhouette	Bridgetown cruise port
174	Pacific	Dawn	Colon cruise port
23	Carnival	Pride	Fort Lauderdale cruise port
198	Caribbean	Princess	Fort Lauderdale cruise port
199	Coral	Princess	Fort Lauderdale cruise port
24	Carnival	Panorama	Los Angeles cruise port
25	Carnival	Miracle	Los Angeles cruise port
101	ms	Zuiderdam	Los Angeles cruise port
102	ms	Koningsdam	Los Angeles cruise port
103	ms	Westerdam	Los Angeles cruise port
104	ms	Nieuw	Los Angeles cruise port
105	ms	Noordam	Los Angeles cruise port
204	Ruby	Princess	Los Angeles cruise port
205	Emerald	Princess	Los Angeles cruise port
67	Costa	Serena	Manila cruise port
26	Carnival	Horizon	Miami cruise port
154	Norwegian	Gem	Miami cruise port
228	Independence	Of	Miami cruise port
229	Allure	Of	Miami cruise port
230	Explorer	Of	Miami cruise port
231	Harmony	Of	Miami cruise port
232	Liberty	Of	Miami cruise port
255	Seabourn	Odyssey	Miami cruise port
155	Norwegian	Joy	Oranjestad cruise port
233	Serenade	Of	Oranjestad cruise port
28	Carnival	Paradise	Philipsburg cruise port
29	Carnival	Legend	Philipsburg cruise port
234	Grandeur	Of	Philipsburg cruise port
235	Adventure	Of	Philipsburg cruise port
85	Disney	Fantasy	Port Canaveral cruise port
86	Disney	Wonder	Port Canaveral cruise port
87	Disney	Dream	Port Canaveral cruise port
106	ms	Nieuw	Port Canaveral cruise port
190	Paul	Gauguin	Raiatea Island cruise port
20	Grand	Classica	free
21	Grand	Celebration	free
33	Carnival	Glory	Miami cruise port
34	Carnival	Breeze	Miami cruise port
35	Carnival	Dream	Miami cruise port
36	Carnival	Sunshine	Miami cruise port
37	Carnival	Vista	Miami cruise port
38	Carnival	Freedom	Miami cruise port
39	Carnival	Ecstasy	Miami cruise port
40	Carnival	Elation	Miami cruise port
41	Carnival	Sensation	Miami cruise port
42	Carnival	Conquest	Miami cruise port
43	Carnival	Sunrise	Miami cruise port
44	Carnival	Liberty	Miami cruise port
52	Celebrity	Flora	Bridgetown cruise port
53	Celebrity	Apex	Miami cruise port
54	Celebrity	Edge	Miami cruise port
55	Celebrity	Summit	Miami cruise port
56	Celebrity	Equinox	Miami cruise port
58	Celebrity	Millennium	San Diego cruise port
125	National	Geographic	San Francisco cruise port
126	National	Geographic	San Francisco cruise port
146	MSC	Meraviglia	MSC Ocean Cay cruise port
147	MSC	Armonia	MSC Ocean Cay cruise port
159	Norwegian	Pride	Honolulu cruise port
160	Norwegian	Jewel	Los Angeles cruise port
165	Norwegian	Sky	Oranjestad cruise port
166	Norwegian	Pearl	Oranjestad cruise port
167	Norwegian	Sun	Oranjestad cruise port
172	Oceania	Insignia	Oranjestad cruise port
173	Oceania	Regatta	Seattle cruise port
195	Le	Laperouse	Noumea cruise port
196	Le	Soleal	Raiatea Island cruise por
197	Le	Boreal	Raiatea Island cruise por
212	Pacific	Encounter	Panama City cruise port
236	Oasis	Of	Miami cruise port
237	Mariner	Of	Miami cruise port
238	Navigator	Of	Miami cruise port
239	Symphony	Of	Miami cruise port
240	Brilliance	Of	Philipsburg cruise port
241	Vision	Of	Philipsburg cruise port
242	Enchantment	Of	Philipsburg cruise port
243	Rhapsody	Of	Philipsburg cruise port
252	Freedom	Of	St Georges cruise port
263	Silver	Galapagos	Bridgetown cruise port
145	MSC	Orchestra	Durban cruise por
124	National	Geographic	Guayaquil cruise port
264	Silver	Origin	Manta cruise port
112	MS	Otto	Alesund cruise port
259	SeaDream	I	Alesund cruise port
22	Carnival	Mardi	Barcelona cruise port
113	MS	Nordnorge	Bergen cruise port
114	MS	Kong	Bergen cruise port
223	Seven	Seas	Brindisi cruise port
50	Celebrity	Infinity	cadiz
63	Costa	Luminosa	Civitavecchia cruise port
133	MSC	Lirica	Corfu Island cruise port
96	ms	Europa	Emden cruise port
275	Mein	Schiff	Emden cruise port
134	MSC	Magnifica	Genoa cruise port
151	Norwegian	Star	Genoa cruise port
152	Norwegian	Escape	Genoa cruise port
97	Hanseatic	Inspiration	Hamburg cruise port
153	Norwegian	Encore	Huelva cruise port
282	Viking	Star	Kristiansand cruise port
3	AIDAblu	AIDAblu	La Spezia cruise port
64	Costa	Fortuna	La Spezia cruise port
65	Costa	Diadema	La Spezia cruise port
66	Costa	Magica	La Spezia cruise port
82	Queen	Victoria	Le Havre cruise port
202	Island	Princess	Limassol cruise port
203	Enchanted	Princess	Limassol cruise port
254	Seabourn	Sojourn	Limassol cruise port
218	World	Explorer	Lisbon cruise port
189	Le	Champlain	Marseille cruise port
261	Silver	Moon	Marseille cruise port
262	Silver	Spirit	Marseille cruise port
135	MSC	Opera	Messina cruise port
136	MSC	Preziosa	Naples cruise port
168	Oceania	Riviera	Naples cruise port
175	Azura		Newcastle upon Tyne cruise port
289	Star	Pride	Palermo cruise port
224	Seven	Seas	Piombino cruise port
127	Marella	Dream	Piraeus cruise port
107	MS	Seaventure	Rotterdam cruise port
4	AIDAmar	AIDAmar	Santa Cruz de Tenerife
99	ms	Europa	Santa Cruz de Tenerife
276	Mein	Schiff	Santa Cruz de Tenerife
277	Mein	Schiff	Santa Cruz de Tenerife
278	Mein	Schiff	Santa Cruz de Tenerife
137	MSC	Poesia	Siracusa cruise port
115	MS	Richard	Stokmarknes cruise port
68	Costa	Deliziosa	Taranto cruise port
108	ms	Oosterdam	Torbay UK cruise port
109	ms	Eurodam	Torbay UK cruise port
128	Marella	Explorer	Torbay UK cruise port
156	Norwegian	Bliss	Torbay UK cruise port
138	MSC	Seaview	Trieste cruise port
139	MSC	Sinfonia	Trieste cruise port
140	MSC	Musica	Trieste cruise port
141	Boudicca	last	Trieste cruise port
116	MS	Nordlys	Tromso cruise port
279	Mein	Schiff	Valletta cruise port
117	MS	Polarlys	Vardo cruise port
280	Mein	Schiff	Warnemunde-Rostock cruise port
284	Viking	Sky	Warnemunde-Rostock cruise port
1	Aegean	Majesty	Patras cruise port
2	Aegean	Myth	Patras cruise port
7	AIDAbella	AIDAbella	Las Palmas de Gran Canaria cruise port
8	AIDAstella	AIDAstella	Las Palmas de Gran Canaria cruise port
9	AIDAsol	AIDAsol	Marseille cruise port
10	AIDAluna	AIDAluna	Santa Cruz de Tenerife
11	AIDAmira	AIDAmira	Santa Cruz de Tenerife
12	AIDAnova	AIDAnova	Santa Cruz de Tenerife
13	AIDAdiva	AIDAdiva	Skagen
14	AIDAperla	AIDAperla	Skagen
15	AIDAaura	AIDAaura	Tallinn
16	AIDAcara	AIDAcara	Tallinn
17	Azamara	Pursuit	Grianaig
18	Azamara	Quest	Grianaig
19	Azamara	Journey	Grianaig
30	Carnival	Radiance	cadiz
31	Carnival	Valor	Civitavecchia cruise port
32	Carnival	Magic	Civitavecchia cruise port
45	Carnival	Imagination	Patras cruise port
57	Celebrity	Constellation	Piraeus cruise port
60	Celestyal	Experience	Piraeus cruise port
61	Celestyal	Crystal	Piraeus cruise port
62	Celestyal	Olympia	Piraeus cruise port
69	Costa	Pacifica	Civitavecchia cruise port
70	Costa	Smeralda	La Spezia cruise port
71	Costa	Fascinosa	Porto Venere cruise por
72	CMV	Astoria	London-Tilbury cruise port
73	CMV	Vasco	London-Tilbury cruise port
74	CMV	Magellan	London-Tilbury cruise port
75	CMV	Columbus	London-Tilbury cruise port
76	Celestyal	Experience	London-Tilbury cruise port
77	CMV	Marco	London-Tilbury cruise port
83	Queen	Mary	Southampton cruise port
84	Queen	Elizabeth	Southampton cruise port
88	Disney	Magic	Dover cruise port
92	Fred	Olsen	Leith-Edinburgh cruise port
93	Fred	Olsen	Leith-Edinburgh cruise port
94	Fred	Olsen	Leith-Edinburgh cruise port
95	Fred	Olsen	Leith-Edinburgh cruise port
100	Hanseatic	Nature	Hamburg cruise port
110	ms	Zaandam	Torbay UK cruise port
111	ms	Volendam	Torbay UK cruise port
118	MS	Fridtjof	Alesund cruise port
119	MS	Nordkapp	Alesund cruise port
120	MS	Fram	Andalsnes cruise port
121	MS	Trollfjord	Bergen cruise port
122	MS	Maud	Bergen cruise port
123	MS	Roald	Kristiansand cruise port
129	Marella	Celebration	Piraeus cruise port
130	Marella	Explorer	Torbay UK cruise port
131	Marella	Discovery	Torbay UK cruise port
132	Marella	Discovery	Zadar cruise port
142	MSC	Grandiosa	Civitavecchia cruise port
143	MSC	Divina	Civitavecchia cruise port
148	MSC	Virtuosa	Saint-Nazaire cruise port
149	MSC	Fantasia	Taranto cruise port
150	MSC	Splendida	Valletta cruise port
157	Norwegian	Spirit	Brindisi cruise port
158	Norwegian	Dawn	Catania cruise port
161	Norwegian	Epic	Marseille cruise port
162	Norwegian	Getaway	Marseille cruise port
163	Norwegian	Breakaway	Marseille cruise port
164	Norwegian	Jade	Naples cruise port
169	Oceania	Sirena	La Spezia cruise port
170	Oceania	Marina	La Spezia cruise port
171	Oceania	Nautica	La Spezia cruise port
176	Britannia		Isle of Portland cruise port
177	Arcadia		Isle of Portland cruise port
178	Ventura		Isle of Portland cruise port
179	Aurora		Isle of Portland cruise port
180	Aegean	Goddess	Limassol cruise port
181	Queen	of	Patras cruise port
185	MS	Deutschland	Caen-Ouistreham cruise port
186	Amera		Emden cruise port
187	Amadea		Emden cruise port
188	Artania		Emden cruise port
191	Le	Bougainville	Bordeaux cruise port
192	Le	Dumont	Caen-Ouistreham cruise port
193	L'Austral		Marseille cruise port
194	Le	Lyrial	Marseille cruise port
209	Pacific	Princess	Civitavecchia cruise port
210	Regal	Princess	Limassol cruise port
211	Sky	Princess	Limassol cruise port
216	Pullmantur	Zenith	Lavrion cruise port
217	Pullmantur	Horizon	Piraeus cruise port
219	Ocean	Adventurer	Las Palmas de Gran Canaria cruise port
220	Ocean	Diamond	Las Palmas de Gran Canaria cruise port
221	Ocean	Endeavour	Las Palmas de Gran Canaria cruise port
222	Ocean	Nova	Las Palmas de Gran Canaria cruise port
225	Seven	Seas	Livorno cruise port
226	Seven	Seas	Naples cruise port
244	Anthem	of	Poole cruise port
245	Jewel	Of	Poole cruise port
251	Majesty	Of	Souda-Chania cruise port
253	Spirit	of	London-Tilbury cruise port
256	Seabourn	Quest	Limassol cruise port
257	Seabourn	Ovation	Limassol cruise port
258	Seabourn	Encore	Limassol cruise port
260	SeaDream	II	Alesund cruise port
265	Silver	Explorer	Marseille cruise port
266	Silver	Cloud	Marseille cruise port
267	Silver	Wind	Marseille cruise port
268	Silver	Shadow	Marseille cruise port
269	Silver	Whisper	Marseille cruise port
274	SuperStar	Libra	Warnemunde-Rostock cruise port
281	Mein	Schiff	Santa Cruz de Tenerife
285	Viking	Jupiter	Kristiansand cruise port
286	Viking	Sea	Trieste cruise port
287	Viking	Orion	Trieste cruise port
288	Scarlet	Lady	La Spezia cruise port
290	Star	Legend	Palermo cruise port
291	Star	Breeze	Palermo cruise port
292	Wind	Surf	Rotterdam cruise port
89	Genting	Dream	Klang cruise port
271	Star	Pisces	Klang cruise port
27	Carnival	Fascination	Ningbo-Zhoushan cruise port
207	Pacific	World	Putuoshan Island cruise port
208	MS	Charming	Sanya cruise port
283	Viking	Sun	Singapore cruise port
5	AIDAprima	AIDAprima	Dubai cruise port
6	AIDAvita	AIDAvita	Dubai cruise port
46	Carnival	Splendor	Singapore cruise port
47	Carnival	Spirit	Singapore cruise port
59	Celebrity	Solstice	Singapore cruise port
78	Crystal	Symphony	Klang cruise port
79	Crystal	Serenity	Klang cruise port
80	Costa	Atlantica	Pulau Belitung Island cruise port
81	Costa	Mediterranea	Singapore cruise port
90	Explorer	Dream	Keelung cruise port
91	World	Dream	Singapore cruise port
144	MSC	Bellissima	Dubai cruise port
182	Pacific	Adventure	Singapore cruise port
183	Pacific	Explorer	Singapore cruise port
213	Diamond	Princess	Singapore cruise port
214	Sapphire	Princess	Singapore cruise port
215	Crown	Princess	Singapore cruise port
246	Quantum	Of	Singapore cruise port
247	Voyager	Of	Singapore cruise port
248	Spectrum	Of	Singapore cruise port
249	Ovation	Of	Singapore cruise port
250	Radiance	Of	Singapore cruise port
270	Silver	Muse	Singapore cruise port
272	SuperStar	Gemini	Klang cruise port
273	SuperStar	Aquarius	Singapore cruise port
184	Albatros		Hurghada cruise port
98	Black	Watch	Istanbul cruise port
200	Royal	Princess	La Paz cruise port
201	Majestic	Princess	La Paz cruise port
227	Empress	Of	Masirah Island cruise port
206	Grand	Princess	Puerto Vallarta cruise port
51	Celebrity	Eclipse	Santa Cruz Island cruise port
